# Supplementary material for: Integrated health and nutrition approaches to school feeding: maximising future human capital in Latin America and the Caribbean
Source: Front Public Health. 2025 Jan 9;12:1415172. doi: 10.3389/fpubh.2024.1415172 (PMC11755136; doi:10.3389/fpubh.2024.1415172)
Supplement: Supplementary file 1 [file Supplementary_file_1.xlsx]

## Sheet: Figura 3.1
	Antigua y Bermuda	Argentina	Bahamas	Barbados	Belice	Brasil	Chile	Colombia	Ecuador	El Salvador	Granada	Guatemala	Guyana	Haití	Honduras	Jamaica	México	Perú	Uruguay	Panamá
Cumplir con objetivos educativos	1	0	1	1	0	1	1	1	1	0	0	1	1	0	1	1	0	1	0	1	13
Cumplir con objetivos nutricionales o de salud	1	1	1	1	1	1	0	0	1	1	1	1	1	1	1	1	1	0	1	1	17
Proporcionar una red de seguridad social	1	1	1	1	0	1	1	0	0	1	1	0	1	0	1	1	0	0	1	0	12
Cumplir con objetivos agrícolas	0	0	0	0	0	1	0	0	1	0	0	1	0	0	1	0	0	0	0	0	4
Prevenir o mitigar la obesidad	1	0	0	1	1	1	1	0	0	1	1	0	0	0	0	0	0	0	1	0	8
5	4	2	3	4	2	5	3	1	3	3	3	3	3	1	4	3	1	1	3	2
TRADUCCIÓN	Antigua and Bermuda	Argentina	Bahamas	Barbados	Belize	Brazil	Chile	Colombia	Ecuador	El Salvador	Grenada	Guatemala	Guyana	Haiti	Honduras	Jamaica	Mexico	Peru	Uruguay	Panama
To meet agricultural goals
To meet educational goals
To meet nutritional and/or educational goals
To prevent or mitigate obesity
To provide a social safety net

## Sheet: Figura 3.2
	Antigua y Bermuda	Argentina	Bahamas	Barbados	Belice	Brasil	Chile	Colombia	Ecuador	El Salvador	Granada	Guatemala	Guyana	Haití	Honduras	Jamaica	México	Perú	Uruguay	Panamá	TOTAL
Lavado de manos con jabon	1	1	0	1	1	1	0	1	0	0	0	1	1	1	1	0	1	1	1	0	13
Medición de peso y talla	0	1	1	0	0	1	1	0	0	0	0	1	0	0	1	0	1	0	0	0	7
Medición de anemia	0	0	0	0	0	0	0	0	0	0	0	0	0	0	0	0	0	0	0	0	0
Desparasitación	0	0	0	0	0	1	0	0	0	0	0	1	0	0	0	0	1	1	0	0	4
Pruebas visuales/lentes para ver	0	1	1	0	0	0	1	0	0	0	0	0	1	0	0	0	1	0	0	0	5
Pruebas auditivas/tratamiento	0	1	1	0	0	0	1	0	0	0	0	0	1	0	0	0	0	0	0	0	4
Limpieza/pruebas dentales	0	1	0	0	0	0	1	0	0	0	0	0	0	0	0	0	1	0	0	0	3
Higiene menstrual	0	0	0	0	0	1	0	0	0	0	0	0	1	0	0	0	0	0	0	0	2
Agua potable	0	0	0	0	1	1	0	1	0	0	0	0	1	1	0	0	1	0	0	0	6
Purificación del agua	0	0	0	0	0	1	0	0	0	0	0	0	0	1	1	0	1	0	0	0	4
10	1	5	3	1	2	6	4	2	0	0	0	3	5	3	3	0	7	2	1	0
												correcto	correcto				corrrecto
TRADUCCIÓN	Antigua y Bermuda	Argentina	Bahamas	Barbados	Belice	Brazil	Chile	Colombia	Ecuador	El Salvador	Grenada	Guatemala	Guyana	Haiti	Honduras	Jamaica	Mexico	Peru	Uruguay	Panamá
Handwashing with soap
Height & weight measurement
Testing for anemia
Deworming treatment			v
Eye testing/eyeclasses
Hearing testing/treatment
Dental cleaning/testing	control dental
Menstrual hygiene
Drinking water
Water purification

## Sheet: Figura 3.3 
	Antigua y Bermuda	Argentina	Bahamas	Barbados	Belice	Brasil	Chile	Colombia	Ecuador	El Salvador	Granada	Guatemala	Guyana	Haiti	Honduras	Jamaica	Mexico	Peru	Uruguay	Panamá
Alimentos fortificados	0	1	0	0	1	0	1	1	1	1	0	1	1	0	1	1	1	1	1	1
Alimentos biofortificados	0	0	0	0	0	0	0	0	0	1	0	0	0	0	0	0	0	0	0	0
Suplementación con micronutrientes	0	0	0	0	1	0	0	0	0	0	0	0	1	0	0	0	0	0	0	0
Nutricionistas involucradas	0	1	1	1	1	1	1	1	1	1	0	1	1	1	1	0	1	1	1	1
Capacitación nutricional para la preparación de alimentos	1	0	1	1	0	1	0	1	0	0	0	0	0	0	1	1	1	0	1	0
														1	3	2	3	2	3	2
TRADUCCIÓN	Antigua and Bermuda	Argentina	Bahamas	Barbados	Belize	Brazil	Chile	Colombia	Ecuador	El Salvador	Grenada	Guatemala	Guyana	Haiti	Honduras	Jamaica	Mexico	Peru	Uruguay	Panama
Fortified foods
Biofortified foods
Micronutrietn supplements
Nutritionists involved
Nutrition training for food preparation

## Sheet: Figura 3.4
	Antigua y Bermuda	Argentina	Bahamas	Barbados	Belice	Brasil	Chile	Colombia	Ecuador	El Salvador	Granada	Guatemala	Guyana	Haiti	Honduras	Jamaica	Mexico	Peru	Uruguay	Panamá
Alimentos y nutrición	1	1	1	1	1	1	1	0	1	1	1	1	1	0	1	1	1	1	1	0
Agricultura	1	1	1	1	0	1	0	0	0	1	1	0	1	0	0	1	0	0	1	0
Huertos escolares	1	1	0	1	0	1	1	0	1	1	1	1	1	1	1	1	1	1	1	0
Higiene	1	0	1	1	1	1	1	0	0	1	0	0	1	1	0	1	1	0	1	0
Salud	1	1	1	1	1	1	1	0	0	1	1	0	1	0	0	1	1	0	1	0
Salud reproductiva	1	1	1	0	0	1	1	0	0	0	0	0	1	0	0	1	1	0	0	0
Prevención del VIH	0	0	1	0	0	1	1	0	0	0	0	0	0	0	0	0	0	0	0	0
Educación física	1	0	1	1	1	1	1	0	1	0	1	1	1	0	0	1	1	0	1	0
8	7	5	7	6	4	8	7	0	3	5	5	3	7	2	2	7	6	2	6	0
TRADUCCIÓN	Antigua y Bermuda	Argentina	Bahamas	Barbados	Belice	Brazil	Chile	Colombia	Ecuador	El Salvador	Grenada	Guatemala	Guyana	Haiti	Honduras	Jamaica	Mexico	Peru	Uruguay	Panamá
Food and Nutrition
Agriculture
School gardens
Hygiene
Health
Reproductive health
HIV prevention
Physical education

## Sheet: Figura 3.5
	Antigua y Bermuda	Argentina	Bahamas	Barbados	Belice	Brasil	Chile	Colombia	Ecuador	El Salvador	Granada	Guatemala	Guyana	Haiti	Honduras	Jamaica	Mexico	Peru	Uruguay	Panamá
Política Nacional de Alimentación Escolar	0	1	1	1	0	1	1	0	1	1	0	1	1	1	1	1	1	0	0	1
Nutrición	0	1	0	1	1	0	1	1	1	1	1	0	0	0	1	1	1	1	1	1
Seguridad alimentaria	0	1	0	1	1	0	1	0	1	1	0	1	0	0	1	1	1	1	0	1
Salud	0	1	0	0	0	0	0	0	1	0	0	0	0	0	1	1	1	0	1	1
Agricultura	0	0	0	0	0	0	0	0	1	1	0	1	0	0	0	1	1	0	0	0
Involucramiento del sector privado	0	0	0	0	0	0	1	0	0	0	0	0	0	0	0	1	1	0	0	1
National School Feeding Standards
Nutrition
Food safety
Health
Agriculture
Private sector involvement
